# Supplementary material for: Environmental enrichment does not impact on tumor growth in mice
Source: F1000Res. 2013 Jun 12;2:140. [Version 1] doi: 10.12688/f1000research.2-140.v1 (PMC3892918; doi:10.12688/f1000research.2-140.v1)
Supplement: Comparison of tumor sizes between standard housed mice and environmentally enriched housed mice — Comparison of tumor sizes (mm2) between mice housed in standard and environmentally enriched cages at 13 and 16 days. [file f1000research-2-1596-s0000.tgz]

Archive with 1 entries (1 files):
- Housing_conditions_and_tumor_size.csv
