# Supplementary material for: Environmental enrichment does not impact on tumor growth in mice
Source: F1000Res. 2013 Jun 12;2:140. [Version 1] doi: 10.12688/f1000research.2-140.v1 (PMC3892918; doi:10.12688/f1000research.2-140.v1)
Supplement: Comparison of tumor sizes between standard housed mice and environmentally enriched housed mice — Comparison of tumor sizes (mm2) between mice housed in standard and environmentally enriched cages at 13 and 16 days. [file f1000research-2-1596-s0000.tgz › Housing_conditions_and_tumor_size.csv]

Housing conditions	Day after tumor injection	Tumor size
standard	Day 13	357
standard	Day 13	0
standard	Day 13	287.18
standard	Day 13	0
standard	Day 13	147.32
standard	Day 13	174.66
standard	Day 13	73.72
standard	Day 13	272
standard	Day 13	291.6
standard	Day 13	312.66
standard	Day 13	245.64
standard	Day 13	67.23
standard	Day 13	109.74
standard	Day 13	111.24
standard	Day 13	183.04
standard	Day 13	97.02
standard	Day 13	104.94
standard	Day 13	122.36
enrichment	Day 13	211.28
enrichment	Day 13	174.42
enrichment	Day 13	466.83
enrichment	Day 13	340
enrichment	Day 13	360
enrichment	Day 13	136.96
enrichment	Day 13	210.8
enrichment	Day 13	323
enrichment	Day 13	182.04
enrichment	Day 13	17.22
enrichment	Day 13	0
enrichment	Day 13	32.4
enrichment	Day 13	0
enrichment	Day 13	98.8
enrichment	Day 13	191.7
enrichment	Day 13	90.3
enrichment	Day 13	96.3
enrichment	Day 13	76.36
enrichment	Day 13	106.09
enrichment	Day 13	0
standard	Day 16	262.08
standard	Day 16	399.84
standard	Day 16	376
standard	Day 16	319.6
standard	Day 16	252.81
standard	Day 16	23.4
standard	Day 16	186.48
standard	Day 16	189
standard	Day 16	256.88
standard	Day 16	0
standard	Day 16	256
standard	Day 16	193.21
enrichment	Day 16	28.09
enrichment	Day 16	210
enrichment	Day 16	375.72
enrichment	Day 16	298.65
enrichment	Day 16	172.2
enrichment	Day 16	42.34
enrichment	Day 16	256.7
enrichment	Day 16	45.5
enrichment	Day 16	187.7
enrichment	Day 16	191
enrichment	Day 16	396
enrichment	Day 16	68.6
enrichment	Day 16	347.1
enrichment	Day 16	161.1
enrichment	Day 16	298.6
enrichment	Day 16	0
